# Supplementary material for: High Diet Quality Is Linked to Low Risk of Abdominal Obesity among the Elderly Women in China
Source: Nutrients. 2022 Jun 24;14(13):2623. doi: 10.3390/nu14132623 (PMC9268347; doi:10.3390/nu14132623)
Supplement: Supplementary file 1 [file nutrients-14-02623-s001.zip]

Archive with 1 entries (1 files):
- nutrients-1781483-supplementary.pdf
